# Supplementary material for: The Role of Copper Intake in the Development and Management of Type 2 Diabetes: A Systematic Review
Source: Nutrients. 2023 Mar 29;15(7):1655. doi: 10.3390/nu15071655 (PMC10096611; doi:10.3390/nu15071655)
Supplement: Supplementary file 1 [file nutrients-15-01655-s001.zip]

Archive with 1 entries (1 files):
- nutrients-2261035-supplementary.pdf
